# Supplementary material for: (−)-6-epi-Artemisinin, a Natural Stereoisomer of (+)-Artemisinin in the Opposite Enantiomeric Series, from the Endemic Madagascar Plant Saldinia proboscidea, an Atypical Source
Source: Molecules. 2021 Sep 12;26(18):5540. doi: 10.3390/molecules26185540 (PMC8472513; doi:10.3390/molecules26185540)
Supplement: Supplementary file 1 [file molecules-26-05540-s001.zip]

Archive with 1 entries (1 files):
- molecules-1346763-supplementary.pdf
